# Supplementary material for: Wild-Type p53 Protein Enhances APR-246-Induced Cytotoxicity in Acute Myeloid Leukemia and Normal Hematopoietic Stem/Progenitor Cells
Source: Int J Mol Sci. 2026 May 30;27(11):4974. doi: 10.3390/ijms27114974 (PMC13257158; doi:10.3390/ijms27114974)
Supplement: Supplementary file 1 [file ijms-27-04974-s001.zip]

Archive with 1 entries (1 files):
- ijms-4200241-supplementary.pdf
